# Supplementary material for: Low-rate smartphone videoscopy for microsecond luminescence lifetime imaging with machine learning
Source: PNAS Nexus. 2023 Sep 27;2(10):pgad313. doi: 10.1093/pnasnexus/pgad313 (PMC10566544; doi:10.1093/pnasnexus/pgad313)
Supplement: pgad313_Supplementary_Data [file pgad313_supplementary_data.zip]

Archive with 5 entries (5 files):
- PNASNEXUS-PNASNEXUS-2023-00496R-s03.mov
- PNASNEXUS-PNASNEXUS-2023-00496R-s04.mov
- PNASNEXUS-PNASNEXUS-2023-00496R-s05.docx
- PNASNEXUS-PNASNEXUS-2023-00496R-s01.mov
- PNASNEXUS-PNASNEXUS-2023-00496R-s02.mov
